# Supplementary material for: Honey bees and climate explain viral prevalence in wild bee communities on a continental scale
Source: Sci Rep. 2022 Feb 3;12:1904. doi: 10.1038/s41598-022-05603-2 (PMC8814194; doi:10.1038/s41598-022-05603-2)
Supplement: Supplementary file 1 — Supplementary Information 1. [file 41598_2022_5603_MOESM1_ESM.xlsx]

## Sheet: virus3
location	country	virus	taxon	freq	apis_freq	n_taxon	n_apis	assay.lab	lat	long	bio_1	bio_2	bio_3	bio_4	bio_5	bio_6	bio_7	bio_8	bio_9	bio_10	bio_11	bio_12	bio_13	bio_14	bio_15	bio_16	bio_17	bio_18	bio_19	phen.start	veg.length	phen.start.samp.year	jul.samp	phen.samp	month.samp
Beytepe	Turkey	ABPV	bombus	0	0	27	34	GERMANY-RP	39.8712	32.7353	11.1	10.1	3.07	80.08	28.9	-3.9	32.8	13.5	22.4	22.4	0.5	420	61	15	36	169	48	48	127	73.0909	223.636	68	252	184	September
Beytepe	Turkey	ABPV	solitary	0	0	19	34	GERMANY-RP	39.8712	32.7353	11.1	10.1	3.07	80.08	28.9	-3.9	32.8	13.5	22.4	22.4	0.5	420	61	15	36	169	48	48	127	73.0909	223.636	68	252	184	September
Beytepe	Turkey	DWV	bombus	0	0.117647	27	34	GERMANY-RP	39.8712	32.7353	11.1	10.1	3.07	80.08	28.9	-3.9	32.8	13.5	22.4	22.4	0.5	420	61	15	36	169	48	48	127	73.0909	223.636	68	252	184	September
Beytepe	Turkey	DWV	solitary	0	0.117647	19	34	GERMANY-RP	39.8712	32.7353	11.1	10.1	3.07	80.08	28.9	-3.9	32.8	13.5	22.4	22.4	0.5	420	61	15	36	169	48	48	127	73.0909	223.636	68	252	184	September
Beytepe	Turkey	SBPV	bombus	0	0	27	34	GERMANY-RP	39.8712	32.7353	11.1	10.1	3.07	80.08	28.9	-3.9	32.8	13.5	22.4	22.4	0.5	420	61	15	36	169	48	48	127	73.0909	223.636	68	252	184	September
Beytepe	Turkey	SBPV	solitary	0	0	19	34	GERMANY-RP	39.8712	32.7353	11.1	10.1	3.07	80.08	28.9	-3.9	32.8	13.5	22.4	22.4	0.5	420	61	15	36	169	48	48	127	73.0909	223.636	68	252	184	September
Bullas	Spain	ABPV	bombus	0	0	27	34	BELGIUM	37.9957	-1.68511	14.8	9.3	3.38	60.07	29.8	2.4	27.4	17.3	23.9	23.9	7.2	371	51	7	38	137	33	33	81	61.0909	249.182	82	143	61	May
Bullas	Spain	ABPV	solitary	0	0	28	34	BELGIUM	37.9957	-1.68511	14.8	9.3	3.38	60.07	29.8	2.4	27.4	17.3	23.9	23.9	7.2	371	51	7	38	137	33	33	81	61.0909	249.182	82	143	61	May
Bullas	Spain	DWV	bombus	0.037037	0.352941	27	34	BELGIUM	37.9957	-1.68511	14.8	9.3	3.38	60.07	29.8	2.4	27.4	17.3	23.9	23.9	7.2	371	51	7	38	137	33	33	81	61.0909	249.182	82	143	61	May
Bullas	Spain	DWV	solitary	0.107143	0.352941	28	34	BELGIUM	37.9957	-1.68511	14.8	9.3	3.38	60.07	29.8	2.4	27.4	17.3	23.9	23.9	7.2	371	51	7	38	137	33	33	81	61.0909	249.182	82	143	61	May
Bullas	Spain	SBPV	bombus	0.0740741	0.0588235	27	34	BELGIUM	37.9957	-1.68511	14.8	9.3	3.38	60.07	29.8	2.4	27.4	17.3	23.9	23.9	7.2	371	51	7	38	137	33	33	81	61.0909	249.182	82	143	61	May
Bullas	Spain	SBPV	solitary	0	0.0588235	28	34	BELGIUM	37.9957	-1.68511	14.8	9.3	3.38	60.07	29.8	2.4	27.4	17.3	23.9	23.9	7.2	371	51	7	38	137	33	33	81	61.0909	249.182	82	143	61	May
DE-Plößnitz	Germany	ABPV	bombus	0	0	15	27	GERMANY-RP	51.5396	12.0581	9.6	6.9	2.74	65.83	23.4	-1.9	25.3	18.2	1	18.7	1	485	57	26	25	167	81	163	81	71.3636	259.273	71	115	44	April
DE-Plößnitz	Germany	ABPV	solitary	0	0	14	27	GERMANY-RP	51.5396	12.0581	9.6	6.9	2.74	65.83	23.4	-1.9	25.3	18.2	1	18.7	1	485	57	26	25	167	81	163	81	71.3636	259.273	71	115	44	April
DE-Plößnitz	Germany	DWV	bombus	0	0.111111	15	27	GERMANY-RP	51.5396	12.0581	9.6	6.9	2.74	65.83	23.4	-1.9	25.3	18.2	1	18.7	1	485	57	26	25	167	81	163	81	71.3636	259.273	71	115	44	April
DE-Plößnitz	Germany	DWV	solitary	0	0.111111	14	27	GERMANY-RP	51.5396	12.0581	9.6	6.9	2.74	65.83	23.4	-1.9	25.3	18.2	1	18.7	1	485	57	26	25	167	81	163	81	71.3636	259.273	71	115	44	April
DE-Plößnitz	Germany	SBPV	bombus	0.0666667	0	15	27	GERMANY-RP	51.5396	12.0581	9.6	6.9	2.74	65.83	23.4	-1.9	25.3	18.2	1	18.7	1	485	57	26	25	167	81	163	81	71.3636	259.273	71	115	44	April
DE-Plößnitz	Germany	SBPV	solitary	0.142857	0	14	27	GERMANY-RP	51.5396	12.0581	9.6	6.9	2.74	65.83	23.4	-1.9	25.3	18.2	1	18.7	1	485	57	26	25	167	81	163	81	71.3636	259.273	71	115	44	April
Elfenau	Switzerland	ABPV	bombus	0.597701	0.491228	90	60	SWITZERLAND	46.9324	7.46371	10	7.8	2.95	65.1	24.3	-2.3	26.6	16.1	1.7	19.1	1.5	904	103	54	22	298	165	293	178	85.9091	271.182	71	193	122	July
Elfenau	Switzerland	ABPV	solitary	0.28	0.491228	27	60	SWITZERLAND	46.9324	7.46371	10	7.8	2.95	65.1	24.3	-2.3	26.6	16.1	1.7	19.1	1.5	904	103	54	22	298	165	293	178	85.9091	271.182	71	193	122	July
Elfenau	Switzerland	DWV	bombus	0.37931	0.578947	90	60	SWITZERLAND	46.9324	7.46371	10	7.8	2.95	65.1	24.3	-2.3	26.6	16.1	1.7	19.1	1.5	904	103	54	22	298	165	293	178	85.9091	271.182	71	193	122	July
Elfenau	Switzerland	DWV	solitary	0.36	0.578947	27	60	SWITZERLAND	46.9324	7.46371	10	7.8	2.95	65.1	24.3	-2.3	26.6	16.1	1.7	19.1	1.5	904	103	54	22	298	165	293	178	85.9091	271.182	71	193	122	July
Elfenau	Switzerland	SBPV	bombus	0.724138	0.385965	90	60	SWITZERLAND	46.9324	7.46371	10	7.8	2.95	65.1	24.3	-2.3	26.6	16.1	1.7	19.1	1.5	904	103	54	22	298	165	293	178	85.9091	271.182	71	193	122	July
Elfenau	Switzerland	SBPV	solitary	0.4	0.385965	27	60	SWITZERLAND	46.9324	7.46371	10	7.8	2.95	65.1	24.3	-2.3	26.6	16.1	1.7	19.1	1.5	904	103	54	22	298	165	293	178	85.9091	271.182	71	193	122	July
FR	France	ABPV	bombus	0.333333	0.8	27	60	FRANCE	43.9171	4.87773	15.2	7	2.81	61.2	29	4	25	17.5	23.5	24.2	7.4	680	92	24	35	270	89	108	154	77.2727	264.455	78.5	183.5	105	July
FR	France	ABPV	solitary	0.724138	0.8	59	60	FRANCE	43.9171	4.87773	15.2	7	2.81	61.2	29	4	25	17.5	23.5	24.2	7.4	680	92	24	35	270	89	108	154	77.2727	264.455	78.5	183.5	105	July
FR	France	DWV	bombus	0.925926	1	27	60	FRANCE	43.9171	4.87773	15.2	7	2.81	61.2	29	4	25	17.5	23.5	24.2	7.4	680	92	24	35	270	89	108	154	77.2727	264.455	78.5	183.5	105	July
FR	France	DWV	solitary	0.949153	1	59	60	FRANCE	43.9171	4.87773	15.2	7	2.81	61.2	29	4	25	17.5	23.5	24.2	7.4	680	92	24	35	270	89	108	154	77.2727	264.455	78.5	183.5	105	July
FR	France	SBPV	bombus	0.185185	0.0833333	27	60	FRANCE	43.9171	4.87773	15.2	7	2.81	61.2	29	4	25	17.5	23.5	24.2	7.4	680	92	24	35	270	89	108	154	77.2727	264.455	78.5	183.5	105	July
FR	France	SBPV	solitary	0.0847458	0.0833333	59	60	FRANCE	43.9171	4.87773	15.2	7	2.81	61.2	29	4	25	17.5	23.5	24.2	7.4	680	92	24	35	270	89	108	154	77.2727	264.455	78.5	183.5	105	July
Ghent	Belgium	ABPV	bombus	0.148148	0	27	29	BELGIUM	51.0533	3.70847	10.6	6.1	2.95	51.23	21.8	1.2	20.6	18	8.4	18	3.9	812	82	48	15	241	154	241	176	67.5455	357.455	28	218	190	August
Ghent	Belgium	ABPV	solitary	0	0	12	29	BELGIUM	51.0533	3.70847	10.6	6.1	2.95	51.23	21.8	1.2	20.6	18	8.4	18	3.9	812	82	48	15	241	154	241	176	67.5455	357.455	28	218	190	August
Ghent	Belgium	DWV	bombus	0.666667	0.931034	27	29	BELGIUM	51.0533	3.70847	10.6	6.1	2.95	51.23	21.8	1.2	20.6	18	8.4	18	3.9	812	82	48	15	241	154	241	176	67.5455	357.455	28	218	190	August
Ghent	Belgium	DWV	solitary	0.333333	0.931034	12	29	BELGIUM	51.0533	3.70847	10.6	6.1	2.95	51.23	21.8	1.2	20.6	18	8.4	18	3.9	812	82	48	15	241	154	241	176	67.5455	357.455	28	218	190	August
Ghent	Belgium	SBPV	bombus	0	0.0344828	27	29	BELGIUM	51.0533	3.70847	10.6	6.1	2.95	51.23	21.8	1.2	20.6	18	8.4	18	3.9	812	82	48	15	241	154	241	176	67.5455	357.455	28	218	190	August
Ghent	Belgium	SBPV	solitary	0	0.0344828	12	29	BELGIUM	51.0533	3.70847	10.6	6.1	2.95	51.23	21.8	1.2	20.6	18	8.4	18	3.9	812	82	48	15	241	154	241	176	67.5455	357.455	28	218	190	August
PFRONDORF-DE	Germany	ABPV	bombus	0	0	23	28	GERMANY-RP	48.5424	9.11287	9.6	7.4	2.86	65.16	23.4	-2.5	25.9	15.8	1	18.6	0.9	802	90	49	21	267	148	249	160	88.3636	294.364	88	225	137	August
PFRONDORF-DE	Germany	ABPV	solitary	0	0	19	28	GERMANY-RP	48.5424	9.11287	9.6	7.4	2.86	65.16	23.4	-2.5	25.9	15.8	1	18.6	0.9	802	90	49	21	267	148	249	160	88.3636	294.364	88	225	137	August
PFRONDORF-DE	Germany	DWV	bombus	0	0.107143	23	28	GERMANY-RP	48.5424	9.11287	9.6	7.4	2.86	65.16	23.4	-2.5	25.9	15.8	1	18.6	0.9	802	90	49	21	267	148	249	160	88.3636	294.364	88	225	137	August
PFRONDORF-DE	Germany	DWV	solitary	0.0526316	0.107143	19	28	GERMANY-RP	48.5424	9.11287	9.6	7.4	2.86	65.16	23.4	-2.5	25.9	15.8	1	18.6	0.9	802	90	49	21	267	148	249	160	88.3636	294.364	88	225	137	August
PFRONDORF-DE	Germany	SBPV	bombus	0	0	23	28	GERMANY-RP	48.5424	9.11287	9.6	7.4	2.86	65.16	23.4	-2.5	25.9	15.8	1	18.6	0.9	802	90	49	21	267	148	249	160	88.3636	294.364	88	225	137	August
PFRONDORF-DE	Germany	SBPV	solitary	0	0	19	28	GERMANY-RP	48.5424	9.11287	9.6	7.4	2.86	65.16	23.4	-2.5	25.9	15.8	1	18.6	0.9	802	90	49	21	267	148	249	160	88.3636	294.364	88	225	137	August
Radoisce	Croatia	ABPV	bombus	0	0.0333333	37	30	SWEDEN	46.0055	16.3121	11.3	8.3	2.76	75.16	27	-2.9	29.9	18.7	1.5	21.4	1	945	101	49	22	290	149	277	174	81.8182	273	84	206	122	July
Radoisce	Croatia	ABPV	solitary	0	0.0333333	5	30	SWEDEN	46.0055	16.3121	11.3	8.3	2.76	75.16	27	-2.9	29.9	18.7	1.5	21.4	1	945	101	49	22	290	149	277	174	81.8182	273	84	206	122	July
Radoisce	Croatia	DWV	bombus	0.027027	0.166667	37	30	SWEDEN	46.0055	16.3121	11.3	8.3	2.76	75.16	27	-2.9	29.9	18.7	1.5	21.4	1	945	101	49	22	290	149	277	174	81.8182	273	84	206	122	July
Radoisce	Croatia	DWV	solitary	0	0.166667	5	30	SWEDEN	46.0055	16.3121	11.3	8.3	2.76	75.16	27	-2.9	29.9	18.7	1.5	21.4	1	945	101	49	22	290	149	277	174	81.8182	273	84	206	122	July
Radoisce	Croatia	SBPV	bombus	0	0	37	30	SWEDEN	46.0055	16.3121	11.3	8.3	2.76	75.16	27	-2.9	29.9	18.7	1.5	21.4	1	945	101	49	22	290	149	277	174	81.8182	273	84	206	122	July
Radoisce	Croatia	SBPV	solitary	0	0	5	30	SWEDEN	46.0055	16.3121	11.3	8.3	2.76	75.16	27	-2.9	29.9	18.7	1.5	21.4	1	945	101	49	22	290	149	277	174	81.8182	273	84	206	122	July
SLU	Sweden	ABPV	bombus	0.0212766	0.045977	94	87	SWEDEN	59.8169	17.6608	6.23333	5.7	2.08333	72.5	21	-6.16667	27.2	16.5333	-1.33333	16.5333	-3.23333	523.667	70.3333	25.6667	32.3333	199.667	78.3333	199.667	86.6667	106.091	258.455	100.5	207	106.5	July
SLU	Sweden	ABPV	solitary	0.191781	0.045977	73	87	SWEDEN	59.8169	17.6608	6.23333	5.7	2.08333	72.5	21	-6.16667	27.2	16.5333	-1.33333	16.5333	-3.23333	523.667	70.3333	25.6667	32.3333	199.667	78.3333	199.667	86.6667	106.091	258.455	100.5	207	106.5	July
SLU	Sweden	DWV	bombus	0.478723	0.758621	94	87	SWEDEN	59.8169	17.6608	6.23333	5.7	2.08333	72.5	21	-6.16667	27.2	16.5333	-1.33333	16.5333	-3.23333	523.667	70.3333	25.6667	32.3333	199.667	78.3333	199.667	86.6667	106.091	258.455	100.5	207	106.5	July
SLU	Sweden	DWV	solitary	0.328767	0.758621	73	87	SWEDEN	59.8169	17.6608	6.23333	5.7	2.08333	72.5	21	-6.16667	27.2	16.5333	-1.33333	16.5333	-3.23333	523.667	70.3333	25.6667	32.3333	199.667	78.3333	199.667	86.6667	106.091	258.455	100.5	207	106.5	July
SLU	Sweden	SBPV	bombus	0.0212766	0	94	87	SWEDEN	59.8169	17.6608	6.23333	5.7	2.08333	72.5	21	-6.16667	27.2	16.5333	-1.33333	16.5333	-3.23333	523.667	70.3333	25.6667	32.3333	199.667	78.3333	199.667	86.6667	106.091	258.455	100.5	207	106.5	July
SLU	Sweden	SBPV	solitary	0	0	73	87	SWEDEN	59.8169	17.6608	6.23333	5.7	2.08333	72.5	21	-6.16667	27.2	16.5333	-1.33333	16.5333	-3.23333	523.667	70.3333	25.6667	32.3333	199.667	78.3333	199.667	86.6667	106.091	258.455	100.5	207	106.5	July
Tartu	Estonia	ABPV	bombus	0.0416667	0	24	46	SWEDEN	58.3839	26.7216	5.7	6.7	2.14	82.85	22.3	-8.9	31.2	16.7	-3	17.1	-5.6	594	77	27	35	229	81	219	88	101.091	265	101.091	269	167.909	September
Tartu	Estonia	DWV	bombus	0	0.891304	24	46	SWEDEN	58.3839	26.7216	5.7	6.7	2.14	82.85	22.3	-8.9	31.2	16.7	-3	17.1	-5.6	594	77	27	35	229	81	219	88	101.091	265	101.091	269	167.909	September
Tartu	Estonia	SBPV	bombus	0	0	24	46	SWEDEN	58.3839	26.7216	5.7	6.7	2.14	82.85	22.3	-8.9	31.2	16.7	-3	17.1	-5.6	594	77	27	35	229	81	219	88	101.091	265	101.091	269	167.909	September
UiO-KB	Norway	ABPV	bombus	0	0	40	30	SWEDEN	59.9381	10.7216	6.3	6.8	2.37	75.05	21.8	-6.8	28.5	8	-3.4	16.8	-3.4	893	108	44	29	311	150	252	150	108	272.273	104	237	133	August
UiO-KB	Norway	DWV	bombus	0	0	40	30	SWEDEN	59.9381	10.7216	6.3	6.8	2.37	75.05	21.8	-6.8	28.5	8	-3.4	16.8	-3.4	893	108	44	29	311	150	252	150	108	272.273	104	237	133	August
UiO-KB	Norway	SBPV	bombus	0	0	40	30	SWEDEN	59.9381	10.7216	6.3	6.8	2.37	75.05	21.8	-6.8	28.5	8	-3.4	16.8	-3.4	893	108	44	29	311	150	252	150	108	272.273	104	237	133	August
Wakefield	United Kingdom	ABPV	bombus	0	0	45	30	GERMANY-RP	53.6526	-1.59725	9.5	5.9	3.23	43.05	19.8	1.5	18.2	5.3	15.3	15.8	4.1	774	75	55	10	224	171	193	183	56.4545	336	2	176	174	June
Wakefield	United Kingdom	DWV	bombus	0	0.266667	45	30	GERMANY-RP	53.6526	-1.59725	9.5	5.9	3.23	43.05	19.8	1.5	18.2	5.3	15.3	15.8	4.1	774	75	55	10	224	171	193	183	56.4545	336	2	176	174	June
Wakefield	United Kingdom	SBPV	bombus	0.0222222	0	45	30	GERMANY-RP	53.6526	-1.59725	9.5	5.9	3.23	43.05	19.8	1.5	18.2	5.3	15.3	15.8	4.1	774	75	55	10	224	171	193	183	56.4545	336	2	176	174	June

## Sheet: variables
location	site name
country	country of sample site
virus	virus species
taxon	bumble bees or solitary bees
freq	prevalence of virus in the respective taxon
apis_freq	prevalence of virus in honey bees
n_taxon	number of screened individuals per taxon
n_apis	number of screened honey bee individuals
assay.lab	assay lab
lat	latitude
long	longitude
bio_1	Bioclim variables https://www.worldclim.org/data/bioclim.html
bio_2	Bioclim variables https://www.worldclim.org/data/bioclim.html
bio_3	Bioclim variables https://www.worldclim.org/data/bioclim.html
bio_4	Bioclim variables https://www.worldclim.org/data/bioclim.html
bio_5	Bioclim variables https://www.worldclim.org/data/bioclim.html
bio_6	Bioclim variables https://www.worldclim.org/data/bioclim.html
bio_7	Bioclim variables https://www.worldclim.org/data/bioclim.html
bio_8	Bioclim variables https://www.worldclim.org/data/bioclim.html
bio_9	Bioclim variables https://www.worldclim.org/data/bioclim.html
bio_10	Bioclim variables https://www.worldclim.org/data/bioclim.html
bio_11	Bioclim variables https://www.worldclim.org/data/bioclim.html
bio_12	Bioclim variables https://www.worldclim.org/data/bioclim.html
bio_13	Bioclim variables https://www.worldclim.org/data/bioclim.html
bio_14	Bioclim variables https://www.worldclim.org/data/bioclim.html
bio_15	Bioclim variables https://www.worldclim.org/data/bioclim.html
bio_16	Bioclim variables https://www.worldclim.org/data/bioclim.html
bio_17	Bioclim variables https://www.worldclim.org/data/bioclim.html
bio_18	Bioclim variables https://www.worldclim.org/data/bioclim.html
bio_19	Bioclim variables https://www.worldclim.org/data/bioclim.html
phen.start	mean start of vegetation period, averaged across 2006 to 2016 [Julin day]
veg.length	mean length of vegetation period, averaged across 2006 to 2017 [Julin day]
phen.start.samp.year	start of vegetation period in the year of sampling [Julin day]
jul.samp	sampling date [Julin day]
phen.samp	sampling phenology, [jul.samp - phen.start.samp.year], [Julian day]
month.samp*	Sampling date converted to month of the year
	*this variable is not includes like this in the model
